# Supplementary material for: Colloidal Processing of Mn3O4-Carbon Nanotube Nanocomposite Electrodes for Supercapacitors
Source: Nanomaterials (Basel). 2022 Feb 26;12(5):803. doi: 10.3390/nano12050803 (PMC8912692; doi:10.3390/nano12050803)
Supplement: Supplementary file 1 [file nanomaterials-12-00803-s001.zip]

Archive with 1 entries (1 files):
- nanomaterials-1610292-supplementary.pdf
